# Supplementary material for: Impact of Maternal Obesity on the Gestational Metabolome and Infant Metabolome, Brain, and Behavioral Development in Rhesus Macaques
Source: Metabolites. 2022 Aug 19;12(8):764. doi: 10.3390/metabo12080764 (PMC9415340; doi:10.3390/metabo12080764)
Supplement: Supplementary file 1 [file metabolites-12-00764-s001.zip]

Archive with 1 entries (1 files):
- metabolites-1848833-supplementary.pdf
